# Supplementary material for: Effects of Human Milk Oligosaccharide 2′-Fucosyllactose Ingestion on Weight Loss and Markers of Health
Source: Nutrients. 2024 Oct 5;16(19):3387. doi: 10.3390/nu16193387 (PMC11478354; doi:10.3390/nu16193387)
Supplement: Supplementary file 1 [file nutrients-16-03387-s001.zip]

Archive with 1 entries (1 files):
- nutrients-3205872-supplementary.xlsx
