# Supplementary material for: Effects of Human Milk Oligosaccharide 2′-Fucosyllactose Ingestion on Weight Loss and Markers of Health
Source: Nutrients. 2024 Oct 5;16(19):3387. doi: 10.3390/nu16193387 (PMC11478354; doi:10.3390/nu16193387)
Supplement: Supplementary file 1 [file nutrients-16-03387-s001.zip › nutrients-3205872-supplementary.xlsx]

## Sheet: S1. Participant Demographics
	Table S1. Participant demographics
															Mean
	Variable	Group	Female				Male				Total				(SEM)				Effect	p-Level	ηₚ²
	Age	PLA	40.9091	±	12.6764		42	±	15.0914		41.4	±	13.4454		41.455	±	2.9		Group	0.103829	0.069909
	(yrs)	2′-FL	34.5833	±	14.003		34.7778	±	8.46726		34.6667	±	11.6847		34.681	±	2.845		Sex	0.875146	0.000676098
		Total	37.6087	±	13.473		38.3889	±	12.4387		37.9512	±	12.8743		38.068	±	2.031		G x S	0.91273	0.000328989
	Height	PLA	165.264	±	7.47533		175.567	±	5.49864		169.9	±	8.35445		170.415	±	1.4862	◊	Group	0.454906	0.0151805
	(cm)	2′-FL	167.875	±	5.33771		176.1	±	7.93788		171.4	±	7.63348		171.988	±	1.45807	◊	Sex	7.61036e-05	0.348574
		Total	166.626	±	6.43621		175.833	±	6.62988		170.668	±	7.92873		171.201	±	1.04101		G x S	0.620703	0.00668594
	Weight	PLA	84.7689	±	15.787		102.978	±	12.9632		92.9629	±	16.9797		93.873	±	3.059	◊	Group	0.194	0.045
	(kg)	2′-FL	82.5167	±	14.6758		93.9	±	9.00306		87.3952	±	13.572		88.208	±	3.001	¨	Sex	0.001	0.244
		Total	83.5938	±	14.9097		98.4389	±	11.7914		90.1112	±	15.3943		91.041	±	2.143		G x S	0.431	0.017
	Body Mass Index	PLA	31.0091	±	5.25632		36.5444	±	10.2637		33.5	±	8.17795		33.7768	±	1.3929	¨	Group	0.0485226	0.101116
	(kg/m2)	2′-FL	29.125	±	3.69942		30.4667	±	4.35603		29.7	±	3.94715		29.7958	±	1.36654		Sex	0.0863032	0.0774264
		Total	30.0261	±	4.5086		33.5056	±	8.2632	⁎	31.5537	±	6.5769		31.7863	±	0.975653	⁎	G x S	0.289519	0.0302644
	Relative Maximal Oxygen Consumption	PLA	24.3727	±	3.6516		30.6889	±	5.37156		27.215	±	5.43694		27.5308	±	1.22225	◊	Group	0.40216	0.0190431
	(mL/kg/min)	2′-FL	27.1083	±	5.36308		30.8556	±	7.19255		28.7143	±	6.33429		28.9819	±	1.19911		Sex	0.00564808	0.189232
		Total	25.8	±	4.73229		30.7722	±	6.15876		27.9829	±	5.88884		28.2564	±	0.856118		G x S	0.457896	0.0149818
	Resting Heart Rate	PLA	70.1818	±	15.4455		69.5556	±	11.359		69.9	±	13.416		69.8687	±	2.76093		Group	0.876848	0.000657654
	(bpm)	2′-FL	72.8333	±	11.1096		68.1111	±	10.0554		70.8095	±	10.68		70.4722	±	2.70867		Sex	0.493619	0.0127557
		Total	71.5652	±	13.1143		68.8333	±	10.4333		70.3659	±	11.9473		70.1705	±	1.93388		G x S	0.599622	0.00752057
	Resting Systolic Blood Pressure	PLA	116.818	±	18.4598		123.778	±	12.0807		119.95	±	15.9191		120.298	±	3.17163		Group	0.76235	0.00250192
	(mmHg)	2′-FL	112.667	±	11.5941		125.222	±	12.8236		118.048	±	13.4256		118.944	±	3.1116	¨	Sex	0.0344295	0.115317
		Total	114.652	±	15.0533		124.5	±	12.1086		118.976	±	14.5404		119.621	±	2.22156		G x S	0.532739	0.0106043
	Resting Diastolic Blood Pressure	PLA	74.9091	±	8.63081		79.5556	±	7.63399		77	±	8.32877		77.2323	±	1.87785		Group	0.770235	0.00233412
	(mmHg)	2′-FL	73.25	±	6.85068		79.6667	±	10.3441		76	±	8.89944		76.4583	±	1.8423	¨	Sex	0.0423522	0.106743
		Total	74.0435	±	7.61863		79.6111	±	8.81936		76.4878	±	8.53265		76.8453	±	1.31533		G x S	0.738428	0.00305018
	Data are expressed as means ± standard deviations or the placebo (PLA) and 2′- fucosyllactose (2′-FL) groups. Data were analyzed using a multivariate and univariate General Linear Model with repeated measures. P-levels, with partial ETA squared (ηₚ²), are listed for between-subject group (G), sex (S), and group x sex (G x S) effects. Multivariate Wilk's Lambda showed significant sex (p<0.001, ηₚ²…
	Table. N size
	Variable	Group	Female				Male				Total
	N size	PLA	11				9				20
		2′-FL	12				9				21
		Time	23				18				41

## Sheet: S2. Walking Steps
	Table S2. Walking steps
				Weeks												Mean
	Variable	Group	N	1-4				5-8				9-12				(SEM)				Effect	p-Level	ηₚ²
	Walking	PLA	20	9765.8	±	3528		8837.1	±	2543.5	†	9259.25	±	2151.17		9287.38	±	446.043		Group	0.138	0.056
	(steps/day)	2′-FL	21	9817.67	±	1910.43		10207.2	±	1700.16		10671.1	±	2162.41		10232	±	435.293		Time	0.419	0.019
		Time	41	9792.37	±	2781.69		9538.85	±	2235.83	⁎	9982.39	±	2246.46	⁎	9759.68	±	311.623		G x T	0.126	0.056
	Data are expressed as means ± standard deviations or the placebo (PLA) and 2′- fucosyllactose (2′-FL) groups. Data were analyzed using a multivariate and univariate General Linear Model with repeated measures. P-levels, with partial ETA squared (ηₚ²), are listed for between-subject group (G) and univariate within-subject (Greenhouse-Geisser) time (T), and group x time (G x T) effects. Multivariat…

## Sheet: S3a & S3b. International Physic
	Table S3a. International Physical Activity Questionnaire results.																								Table S3b. International Physical Activity Questionnaire Physical Activity Score
				Weeks												Mean													Categorical Score Count
	Variable	Group	N	0				6				12				(SEM)				Effect	p-Level	ηₚ²			Variable	Weeks	Group	N	Low	Moderate	High	χ2
	Work	PLA	20	2821	±	971.341		2676	±	1277.61		2395.5	±	1165.77	‡	2630.83	±	231.207		Group	0.917284	0.000280094			Physcial Activity Level	0	PLA	20	1	8	11	0.583
	(min/wk)	2′-FL	21	2626.67	±	1080.38		2622.86	±	1244.53		2744.29	±	1382.76		2664.6	±	225.635		Time	0.609958	0.0113692					2′-FL	21	0	9	12
		Time	41	2721.46	±	1020.51		2648.78	±	1245.19		2574.15	±	1277.77		2647.72	±	161.53		G x T	0.230933	0.0370928					Total	41	1	17	23
	Transport	PLA	20	926.55	±	2046.29		1934.23	±	3399.99		2170.5	±	3720.89	‡	1677.09	±	607.524		Group	0.662893	0.00492321				6	PLA	20	1	6	13	0.58
	(min/wk)	2′-FL	21	1193.33	±	2007.36		3607.67	±	6213.96	†	1348.93	±	2158.24		2049.98	±	592.883		Time	0.0371346	0.0859858					2′-FL	21	0	7	14
		Time	41	1063.2	±	2005.48		2791.35	±	5051.21	†	1749.7	±	3013.01		1863.53	±	424.44		G x T	0.157584	0.0473759					Total	41	1	13	27
	House Work	PLA	20	468.825	±	1257.08		1429.8	±	2567.19	†	465.15	±	664.516		787.925	±	182.047		Group	0.821078	0.00132752				12	PLA	20	0	8	12	0.657774
	(min/wk)	2′-FL	21	758.214	±	841.669		646.238	±	698.424		785.571	±	980.978		730.008	±	177.66		Time	0.242082	0.0357277					2′-FL	21	0	7	14
		Time	41	617.049	±	1061.26		1028.46	±	1879.26		629.268	±	846.879		758.966	±	127.185		G x T	0.113972	0.0589442					Total	41	0	15	26
	Leisure Time	PLA	20	1668.75	±	1477.57		1700.4	±	2202.71		969.5	±	1544.21	‡	1446.22	±	274.525		Group	0.186754	0.0442585			Data are expressed as means ± standard deviations or the placebo (PLA) and 2′- fucosyllactose (2′-FL) groups. Statistical significance is detailed by chi-squared analysis; p ≤ 0.05 considered significant. Totals are included but, separate from analysis.
	(min/wk)	2′-FL	21	1012.14	±	1386.02		1212.64	±	1731.35		567.381	±	623.605		930.722	±	267.909		Time	0.0261531	0.0927467
		Time	41	1332.44	±	1451.88		1450.57	±	1965.8		763.537	±	1169.84	†	1188.47	±	191.793		G x T	0.866517	0.00314837
	Sitting Time	PLA	20	1053.96	±	1062.34		1849.12	±	1484.38	‡	1933.2	±	1961.2	‡	1612.1	±	278.084		Group	0.903739	0.000379803
	(min/wk)	2′-FL	21	830.405	±	1192.54		1995.88	±	2904.4	†	1868.1	±	1395.07	†	1564.8	±	271.382		Time	0.00951648	0.118238
		Time	41	939.457	±	1122.47		1924.29	±	2295.63	†	1899.86	±	1673.68	†	1588.45	±	194.28		G x T	0.845754	0.00367941
	Walking Time	PLA	20	1377.35	±	1662.48		3186.25	±	3753.68	†	2192.9	±	1780.44	†	2252.17	±	326.725		Group	0.985061	9.10585e-06
	(min/wk)	2′-FL	21	1723.9	±	1456.72		2786.24	±	2463.07		2272.17	±	1486.45		2260.77	±	318.851		Time	0.0202657	0.110953
		Time	41	1554.85	±	1550.68		2981.37	±	3125.24	†	2233.5	±	1616.2	†	2256.47	±	228.262		G x T	0.640557	0.00858274
	Moderate Physical Activity	PLA	20	2401.75	±	1816.86		3040.37	±	2855.45		1968.5	±	2392.87		2470.21	±	408.092		Group	0.406604	0.0177277
	(min/wk)	2′-FL	21	1444.52	±	1453.71		2835	±	3404.99	†	1695.93	±	1279.18		1991.82	±	398.257		Time	0.0128716	0.112452
		Time	41	1911.46	±	1690.93	⁑	2935.18	±	3111.39	†	1828.89	±	1885.99		2231.01	±	285.109		G x T	0.547163	0.0143491
	Vigorous Physical Activity	PLA	20	339	±	1286.23		687	±	1699.68		1377	±	2065.43	†	801	±	362.588		Group	0.663737	0.00489703
	(min/wk)	2′-FL	21	625.714	±	998.341		1841.24	±	4088.59	†	601.905	±	1345.06		1022.95	±	353.849		Time	0.149016	0.0489975
		Time	41	485.854	±	1142.46		1278.2	±	3173.6	‡	980	±	1756.36		911.976	±	253.317		G x T	0.0660519	0.0710317
	Total Physical Activity	PLA	20	4118.08	±	2813.58		6913.65	±	6895.3	‡	5538.45	±	4990.03		5523.39	±	879.264		Group	0.841149	0.00104274
	(min/wk)	2′-FL	21	3794.12	±	2487.23		7462.43	±	8622.39	†	4569.98	±	2962.67		5275.51	±	858.074		Time	0.00944314	0.128283
		Time	41	3952.15	±	2623.02		7194.73	±	7735.24	†	5042.4	±	4056.67		5399.45	±	614.288		G x T	0.678665	0.00783701
	Data are expressed as means ± standard deviations or the placebo (PLA) and 2′- fucosyllactose (2′-FL) groups. Data were analyzed using a multivariate and univariate General Linear Model with repeated measures. P-levels, with partial ETA squared (ηₚ²), are listed for between-subject group (G) and univariate within-subject (Greenhouse-Geisser) time (T), and group x time (G x T) effects. Multivariat…

## Sheet: S4a. Energy Intake
	Table S4. Energy and Macronutrient Intake
				Weeks												Mean
	Variable	Group	N	0				6				12				(SEM)				Effect	p-Level	ηₚ²
	Energy Intake	PLA	20	1934.44	±	664.507		1627.77	±	557.898		1861.06	±	724.332		1807.76	±	106.705		Group	0.743	0.003
	(kcals/day)	2′-FL	21	1838.59	±	794.793		1649.4	±	709.615		1787.83	±	1190.26		1758.61	±	104.133		Time	0.335	0.027
		Time	41	1885.35	±	726.599		1638.85	±	632.25		1823.55	±	979.258		1783.18	±	74.548		G x T	0.922	0.002
	Carbohydrate	PLA	20	218.386	±	85.8679		183.131	±	68.3867		203.149	±	114.926		201.555	±	13.349		Group	0.847	0.001
	(g/day)	2′-FL	21	210.342	±	131.27		181.812	±	78.2627		201.656	±	134.496		197.937	±	13.027		Time	0.387	0.023
		Time	41	214.266	±	110.158		182.456	±	72.6941		202.384	±	123.77		199.746	±	9.326		G x T	0.977	0
	Protein	PLA	20	69.915	±	22.2417		73.489	±	29.7981		82.5885	±	34.5547		75.331	±	6.258		Group	0.538	0.01
	(g/day)	2′-FL	21	77.4329	±	27.5159		79.491	±	42.1821		85.3795	±	58.0819		80.768	±	6.108		Time	0.305	0.03
		Time	41	73.7656	±	25.0603		76.5632	±	36.3408		84.018	±	47.4964		78.049	±	4.372		G x T	0.933	0.002
	Fat	PLA	20	78.2145	±	32.9055		63.3275	±	32.841		69.4005	±	34.3979		70.314	±	7.697		Group	0.842	0.001
	(g/day)	2′-FL	21	81.0624	±	67.561		57.8962	±	26.8778	‡	78.4557	±	87.1546		72.471	±	7.512		Time	0.199	0.041
		Time	41	79.6732	±	52.9021		60.5456	±	29.6827	‡	74.0385	±	66.189		71.393	±	5.378		G x T	0.761	0.006
	Data are expressed as means ± standard deviations or the placebo (PLA) and 2′- fucosyllactose (2′-FL) groups. Data were analyzed using a multivariate and univariate General Linear Model with repeated measures. P-levels, with partial ETA squared (ηₚ²), are listed for between-subject group (G) and univariate within-subject (Greenhouse-Geisser) time (T), and group x time (G x T) effects. Multivariat…

## Sheet: S4b. Carbohydrates, fiber and f
	Table S4b. Carbohydrates, fiber, and fat type analysis data.
				Weeks												Mean
	Variable	Group	N	0				6				12				(SEM)				Effect	p-Level	ηₚ²
	Calories from fat	PLA	20	697.886	±	294.495		553.736	±	273.164	‡	624.617	±	309.569		625.413	±	61.243		Group	0.853	0.001
	(Kcal)	2′-FL	21	635.162	±	229.468		521.016	±	241.904		672.129	±	793.147		609.436	±	59.767		Time	0.245	0.035
		Time	41	665.76	±	261.784		536.977	±	254.905	†	648.952	±	600.533		617.425	±	42.787	⁑	G x T	0.721	0.006
	Calories from Saturated fat	PLA	20	182.726	±	68.6103		182.682	±	101.151		150.421	±	85.8441		171.943	±	14.928		Group	0.734	0.003
	(Kcal)	2′-FL	21	185.002	±	70.2126		143.736	±	68.6513	‡	165.692	±	130.427		164.81	±	14.568		Time	0.26	0.034
		Time	41	183.892	±	68.5728		162.734	±	87.2064		158.243	±	109.844		168.377	±	10.429		G x T	0.237	0.036
	Total Dietary fiber	PLA	20	15.9685	±	7.41933		14.552	±	6.31718		14.5285	±	5.9643		15.016	±	1.571		Group	0.914	0
	(g)	2′-FL	21	15.2643	±	12.4325		14.5729	±	8.71774		15.9262	±	18.7632		15.254	±	1.533		Time	0.868	0.003
		Time	41	15.6078	±	10.1763		14.5627	±	7.54688		15.2444	±	13.9078		15.135	±	1.098		G x T	0.868	0.003
	Total Soluble fiber	PLA	20	0.6265	±	0.74268		0.479	±	0.59177		0.496	±	0.56488		0.534	±	0.092		Group	0.473	0.013
	(g)	2′-FL	21	0.461	±	0.49655		0.2571	±	0.31171		0.6033	±	0.746		0.44	±	0.09		Time	0.21	0.039
		Time	41	0.5417	±	0.62633		0.3654	±	0.477		0.551	±	0.65786		0.487	±	0.064		G x T	0.317	0.029
	Monosaccharides	PLA	20	9.412	±	16.9287		6.162	±	9.17741		5.2205	±	6.53778		6.931	±	1.27		Group	0.1	0.068
	(g)	2′-FL	21	5.0305	±	6.41478		2.5462	±	3.25124		4.2529	±	7.1658		3.943	±	1.24		Time	0.285	0.031
		Time	41	7.1678	±	12.7129		4.31	±	6.97426	⁑	4.7249	±	6.7983		5.437	±	0.887		G x T	0.621	0.011
	Disaccharides	PLA	20	4.53	±	5.83617		3.6445	±	4.53037		4.6135	±	9.37068		4.263	±	0.931		Group	0.213	0.04
	(g)	2′-FL	21	1.9748	±	2.18446		1.201	±	1.68824		4.6657	±	12.6557		2.614	±	0.909		Time	0.347	0.025
		Time	41	3.2212	±	4.49855	⁑	2.3929	±	3.56416	†⁎	4.6402	±	11.036	‡	3.438	±	0.651		G x T	0.572	0.011
	Other Carbohydrates	PLA	20	106.031	±	73.2997		76.1165	±	37.9243		81.5525	±	45.5937		87.9	±	9.429		Group	0.621	0.006
	(g)	2′-FL	21	104.035	±	113.245		68.1224	±	34.5219	‡	71.8557	±	33.8736		81.338	±	9.202		Time	0.044	0.09
		Time	41	105.009	±	94.6857		72.022	±	35.9919		76.5859	±	39.8147		84.619	±	6.587		G x T	0.887	0.001
	Saturated fat	PLA	20	20.3035	±	7.62281		20.2975	±	11.2396		16.6965	±	9.54238		19.099	±	1.659		Group	0.736	0.003
	(g)	2′-FL	21	20.5557	±	7.80102		15.9714	±	7.62789	‡	18.409	±	14.4929		18.312	±	1.619		Time	0.259	0.034
		Time	41	20.4327	±	7.61874		18.0817	±	9.68978		17.5737	±	12.2076		18.706	±	1.159		G x T	0.236	0.036
	Monosaturated fat	PLA	20	9.222	±	7.59871		7.4935	±	3.35933		10.866	±	8.07679		9.194	±	1.094		Group	0.902	0
	(g)	2′-FL	21	12.93	±	13.5188		6.4862	±	5.1226	†	7.5976	±	5.90471		9.005	±	1.067		Time	0.072	0.069
		Time	41	11.1212	±	11.0602		6.9776	±	4.32906	†⁑	9.192	±	7.15226		9.099	±	0.764		G x T	0.129	0.053
	Polysaturated fat	PLA	20	6.5185	±	8.06125		4.578	±	3.17277		7.662	±	6.51388		6.253	±	1.494		Group	0.832	0.001
	(g)	2′-FL	21	7.6171	±	9.49635		3.9152	±	3.84121	‡	8.5676	±	23.1324		6.7	±	1.458		Time	0.27	0.032
		Time	41	7.0812	±	8.73308		4.2385	±	3.50307	‡	8.1259	±	16.9682		6.476	±	1.044		G x T	0.855	0.002
	Trans fatty acid	PLA	20	0.302	±	0.38929		0.3035	±	0.37788		0.3355	±	0.72635		0.314	±	0.067		Group	0.39	0.019
	(g)	2′-FL	21	0.3067	±	0.42226		0.199	±	0.18479		0.1905	±	0.33368		0.232	±	0.066		Time	0.763	0.005
		Time	41	0.3044	±	0.40142		0.25	±	0.29613		0.2612	±	0.55827		0.273	±	0.047		G x T	0.622	0.011
	Cholesterol	PLA	20	225.618	±	134.093		255.708	±	131.698		215.928	±	139.019		232.418	±	24.14		Group	0.571	0.008
	(mg)	2′-FL	21	240	±	149.024		188.559	±	102.759		210.933	±	158.489		213.164	±	23.558		Time	0.694	0.009
		Time	41	232.984	±	140.35		221.315	±	121.132	⁑	213.369	±	147.464		222.791	±	16.865		G x T	0.183	0.043
	Omega3	PLA	20	0.56	±	0.91363		0.443	±	0.31613		0.708	±	0.76617		0.57	±	0.315		Group	0.247	0.034
	(g)	2′-FL	21	0.9738	±	1.20175		1.7348	±	5.7024		0.5519	±	0.78818		1.087	±	0.307		Time	0.576	0.009
		Time	41	0.772	±	1.07817		1.1046	±	4.09066		0.628	±	0.77181		0.829	±	0.22		G x T	0.369	0.022
	Omega6	PLA	20	5.168	±	7.21126		3.76	±	2.93946		5.9625	±	5.59165		4.964	±	1.441		Group	0.662	0.005
	(g)	2′-FL	21	5.9043	±	8.13425		4.169	±	6.59611		7.4814	±	22.666		5.852	±	1.407		Time	0.469	0.016
		Time	41	5.5451	±	7.61071		3.9695	±	5.08934		6.7405	±	16.502		5.408	±	1.007		G x T	0.929	0.001
	Data are expressed as means ± standard deviations or the placebo (PLA) and 2′- fucosyllactose (2′-FL) groups. Data were analyzed using a multivariate and univariate General Linear Model with repeated measures. P-levels, with partial ETA squared (ηₚ²), are listed for between-subject group (G) and univariate within-subject (Greenhouse-Geisser) time (T), and group x time (G x T) effects. Multivariat…

## Sheet: S4c. Micronutrient Analysis
	Table S4c. Micronutrient analysis.
				Weeks												Mean
	Variable	Group	N	0				6				12				(SEM)				Effect	p-Level	ηₚ²
	Carotenoid RE	PLA	20	203.07	±	266.304		255.472	±	425.652		197.935	±	400.698		218.826	±	78.017		Group	0.959	0
	(mcg)	2′-FL	21	99.7676	±	187.055		88.9919	±	132.784		450.624	±	1281.32		213.128	±	76.136		Time	0.329	0.026
		Time	41	150.159	±	232.193		170.202	±	319.334	⁑	327.361	±	955.776		215.977	±	54.505		G x T	0.234	0.037
	Retinol RE	PLA	20	65.0355	±	62.3388		92.7715	±	73.4966		481.26	±	1605.73		213.022	±	85.244		Group	0.226	0.037
	(mcg)	2′-FL	21	95.2381	±	94.5507		52.0776	±	63.3469	†	52.091	±	82.2549		66.469	±	83.19		Time	0.283	0.03
		Time	41	80.5051	±	80.9286		71.9283	±	70.6848	⁑	261.442	±	1129.28		139.746	±	59.555		G x T	0.228	0.037
	Bcatotene	PLA	20	895.83	±	1340.11		1114.54	±	2135.97		883.139	±	1693.94		964.502	±	220.516		Group	0.489	0.012
	(mcg)	2′-FL	21	615.456	±	1154.72		459.816	±	1215		1172.51	±	1877.48		749.261	±	215.202		Time	0.687	0.01
		Time	41	752.223	±	1240.91		779.192	±	1736.38		1031.35	±	1773.95		856.882	±	154.061		G x T	0.387	0.024
	Vitamin B1	PLA	20	0.573	±	0.45415		0.454	±	0.47935		0.838	±	1.10419		0.622	±	0.118		Group	0.938	0
	(mg)	2′-FL	21	0.7357	±	0.89652		0.3962	±	0.30159	†	0.6943	±	1.22286		0.609	±	0.115		Time	0.149	0.05
		Time	41	0.6563	±	0.71178		0.4244	±	0.3943	†	0.7644	±	1.15418		0.615	±	0.082		G x T	0.591	0.011
	Vitamin B2	PLA	20	0.5665	±	0.27035		0.4845	±	0.22629		0.8935	±	1.08221		0.648	±	0.082		Group	0.372	0.021
	(mg)	2′-FL	21	0.5995	±	0.41477		0.4243	±	0.30306	‡	0.6095	±	0.62794		0.544	±	0.08		Time	0.066	0.076
		Time	41	0.5834	±	0.34787		0.4537	±	0.26678	‡	0.748	±	0.87984		0.596	±	0.057		G x T	0.357	0.024
	Vitamin B3	PLA	20	8.7435	±	6.9048		7.2395	±	5.74039		11.6385	±	9.97161		9.207	±	1.639		Group	0.493	0.012
	(mg)	2′-FL	21	11.5024	±	9.74473		7.94	±	6.31646	‡	12.9295	±	17.1738		10.791	±	1.6		Time	0.061	0.073
		Time	41	10.1566	±	8.48972		7.5983	±	5.97719	‡	12.2998	±	13.9688		9.999	±	1.145		G x T	0.821	0.004
	Vitamin B6	PLA	20	0.964	±	1.74622		0.551	±	0.33079		0.832	±	0.73234		0.782	±	0.232		Group	0.244	0.035
	(mg)	2′-FL	21	1.1452	±	1.64656		0.7395	±	0.86407		1.6114	±	2.51634		1.165	±	0.226		Time	0.142	0.049
		Time	41	1.0568	±	1.67702		0.6476	±	0.65908		1.2312	±	1.89112		0.974	±	0.162		G x T	0.514	0.017
	Vitamin B12	PLA	20	2.328	±	6.01915		7.9435	±	28.899		6.2965	±	17.7684	†	5.523	±	1.948		Group	0.272	0.031
	(mcg)	2′-FL	21	2.8395	±	4.89845		1.5676	±	1.74772		3.06	±	5.22742		2.489	±	1.901		Time	0.605	0.008
		Time	41	2.59	±	5.41052		4.6778	±	20.2147		4.6388	±	12.8961		4.006	±	1.361		G x T	0.451	0.016
	Biotine	PLA	20	4.878	±	4.58546		5.564	±	6.07637		4.188	±	4.20413		4.877	±	0.847		Group	0.977	0
	(mcg)	2′-FL	21	5.6462	±	6.47817		5.6314	±	9.05944		3.4552	±	5.03501		4.911	±	0.826		Time	0.347	0.026
		Time	41	5.2715	±	5.57872		5.5985	±	7.65349		3.8127	±	4.60528		4.894	±	0.592		G x T	0.803	0.004
	Vitamin C	PLA	20	52.246	±	55.9652		61.117	±	81.3781		40.2695	±	52.9189		51.211	±	10.073		Group	0.633	0.006
	(mg)	2′-FL	21	37.4357	±	36.6856		40.6833	±	55.3237		55.2005	±	67.8379		44.44	±	9.83		Time	0.833	0.004
		Time	41	44.6602	±	47.0833		50.651	±	69.1587		47.9171	±	60.7312		47.825	±	7.037		G x T	0.212	0.039
	Vitamin D	PLA	20	1.069	±	1.62352		0.744	±	0.91718		1.0015	±	1.09269		0.938	±	0.317		Group	0.409	0.018
	(mcg)	2′-FL	21	1.9262	±	3.41347		1.3005	±	2.73762		0.6971	±	1.03455	†	1.308	±	0.309		Time	0.254	0.035
		Time	41	1.508	±	2.69556		1.029	±	2.05577		0.8456	±	1.06114		1.123	±	0.221		G x T	0.324	0.028
	Vitamin E	PLA	20	2.809	±	2.76839		2.275	±	1.70393		2.854	±	2.10208		2.646	±	0.358		Group	0.374	0.02
	(mg)	2′-FL	21	2.7281	±	3.74337		1.6895	±	1.48562		2.17	±	3.88413		2.196	±	0.35		Time	0.425	0.021
		Time	41	2.7676	±	3.2632		1.9751	±	1.60325		2.5037	±	3.12441		2.421	±	0.25		G x T	0.853	0.003
	Folate	PLA	20	133.572	±	108.197		116.112	±	131.822		146.79	±	139.357		132.158	±	29.365		Group	0.833	0.001
	(mcg)	2′-FL	21	196.961	±	338.098		95.2524	±	53.4781	‡	130.431	±	125.741		140.881	±	28.657		Time	0.182	0.045
		Time	41	166.04	±	252.477		105.428	±	98.9721		138.411	±	131.144		136.52	±	20.515		G x T	0.303	0.029
	Vitamin K	PLA	20	37.203	±	52.0939		20.8805	±	19.8699		27.045	±	29.0265		28.376	±	5.252		Group	0.843	0.001
	(mcg)	2′-FL	21	42.4648	±	65.2314		23.9481	±	24.5114		23.1116	±	32.3853		29.841	±	5.125		Time	0.131	0.053
		Time	41	39.898	±	58.5123		22.4517	±	22.1438	‡	25.0303	±	30.4724		29.109	±	3.669		G x T	0.82	0.004
	Pantothenic Acid	PLA	20	1.3955	±	0.84451		1.224	±	0.84751		1.8145	±	1.39621		1.478	±	0.578		Group	0.423	0.017
	(mg)	2′-FL	21	2.591	±	5.3727		1.2243	±	1.21336		2.5795	±	5.42611		2.132	±	0.564		Time	0.191	0.043
		Time	41	2.0078	±	3.89072		1.2241	±	1.03793		2.2063	±	3.97457		1.805	±	0.404		G x T	0.474	0.015
	Calcium	PLA	20	440.769	±	215.571		479.341	±	267.053		424.916	±	221.485		448.342	±	41.787		Group	0.394	0.019
	(mg)	2′-FL	21	395.335	±	197.863		390.062	±	284.171		408.785	±	347.584		398.061	±	40.78		Time	0.889	0.002
		Time	41	417.498	±	205.371		433.612	±	276.213		416.654	±	289.44		423.201	±	29.194		G x T	0.716	0.007
	Chromium	PLA	20	1.4375	±	3.42524		4.007	±	11.602		4.571	±	18.058		3.339	±	1.559		Group	0.404	0.018
	(mcg)	2′-FL	21	1.8862	±	2.8443		0.9748	±	0.97532		1.6405	±	2.59038		1.5	±	1.521		Time	0.518	0.012
		Time	41	1.6673	±	3.10957		2.4539	±	8.1712		3.07	±	12.6668		2.419	±	1.089		G x T	0.367	0.022
	Copper	PLA	20	0.39	±	0.28744		0.3675	±	0.25827		1.214	±	3.03187		0.657	±	0.73		Group	0.428	0.016
	(mg)	2′-FL	21	0.4762	±	0.68463		3.149	±	13.2569		0.7981	±	2.2424		1.474	±	0.712		Time	0.479	0.014
		Time	41	0.4341	±	0.52489		1.7922	±	9.48079		1.001	±	2.6315		1.066	±	0.51		G x T	0.352	0.023
	Fluoride	PLA	20	0.048	±	0.07905		0.021	±	0.05776	†	0.0335	±	0.06938		0.034	±	0.013		Group	0.65	0.005
	(mg)	2′-FL	21	0.049	±	0.10667		0.0214	±	0.07605	†	0.0062	±	0.01024	†	0.026	±	0.013		Time	0.032	0.099
		Time	41	0.0485	±	0.09305		0.0212	±	0.0669	†	0.0195	±	0.0503	†⁑	0.03	±	0.009		G x T	0.324	0.027
	Iodine	PLA	20	14.386	±	14.5958		18.0785	±	19.1343		12.2265	±	13.9207		14.897	±	2.739		Group	0.323	0.025
	(mcg)	2′-FL	21	16.6529	±	20.6793		8.4276	±	13.9054	‡	8.1067	±	15.9143	†	11.062	±	2.673		Time	0.214	0.039
		Time	41	15.5471	±	17.7856		13.1354	±	17.1593	⁑	10.1163	±	14.9341	‡	12.98	±	1.914		G x T	0.153	0.048
	Iron	PLA	20	7.535	±	3.21603		8.029	±	4.23981		8.782	±	4.01714		8.115	±	1.123		Group	0.292	0.028
	(mg)	2′-FL	21	9.2771	±	7.15703		11.5529	±	17.6458		8.54	±	7.92611		9.79	±	1.096		Time	0.675	0.007
		Time	41	8.4273	±	5.59479		9.8339	±	12.9385		8.658	±	6.25235		8.953	±	0.784		G x T	0.568	0.011
	Magnesium	PLA	20	109.72	±	81.1664		83.99	±	51.8215		119.577	±	90.2549		104.429	±	15.762		Group	0.974	0
	(mg)	2′-FL	21	113.003	±	115.389		79.65	±	59.0825		122.783	±	195.009		105.145	±	15.382		Time	0.216	0.039
		Time	41	111.402	±	98.9411		81.7671	±	55.0072	‡	121.219	±	151.282		104.787	±	11.012		G x T	0.961	0
	Manganese	PLA	20	0.894	±	0.98852		0.6775	±	0.8318		0.9335	±	1.08041		0.835	±	0.18		Group	0.802	0.002
	(mg)	2′-FL	21	0.7243	±	0.54362		0.6081	±	0.54685		0.9824	±	2.14662		0.772	±	0.175		Time	0.35	0.024
		Time	41	0.8071	±	0.78695		0.642	±	0.69239		0.9585	±	1.69087		0.803	±	0.126		G x T	0.788	0.003
	Molybdenum	PLA	20	5.452	±	9.4226		4.2015	±	5.46043		3.993	±	5.01031		4.549	±	2.904		Group	0.301	0.027
	(mcg)	2′-FL	21	5.4567	±	7.26702		3.3433	±	4.18083		17.6024	±	52.7177		8.801	±	2.834		Time	0.311	0.027
		Time	41	5.4544	±	8.28117		3.762	±	4.80531		10.9637	±	38.0649		6.675	±	2.029		G x T	0.261	0.033
	Phosphorous	PLA	20	400.289	±	250.442		422.997	±	185.125		496.349	±	294.582		439.878	±	60.197		Group	0.899	0
	(mg)	2′-FL	21	478.188	±	393.154		322.081	±	217.193	‡	551.496	±	850.336		450.588	±	58.746		Time	0.26	0.034
		Time	41	440.188	±	329.593		371.308	±	206.091		524.595	±	635.244		445.233	±	42.056		G x T	0.527	0.014
	Potassium	PLA	20	1205.33	±	572.449		1132.48	±	562.691		1250.53	±	613.379		1196.11	±	144.53		Group	0.757	0.002
	(mg)	2′-FL	21	1438.66	±	1041.32		919.32	±	490.043	†	1419.34	±	1903		1259.11	±	141.047		Time	0.251	0.035
		Time	41	1324.84	±	843.668		1023.3	±	531.134	†	1336.99	±	1413.05		1227.61	±	100.974		G x T	0.481	0.017
	Selenium	PLA	20	45.9735	±	42.1605		256.435	±	973.208		48.0175	±	37.5885		116.808	±	51.785		Group	0.303	0.027
	(mcg)	2′-FL	21	50.4043	±	45.7263		30.0824	±	20.8464		43.1252	±	43.012	‡	41.204	±	50.537		Time	0.367	0.021
		Time	41	48.2429	±	43.5292		140.498	±	680.608		45.5117	±	40.0284		79.006	±	36.179		G x T	0.291	0.029
	Sodium	PLA	20	3121.59	±	1406.37		2624.45	±	1058.04		2523.83	±	792.212		2756.62	±	175.948		Group	0.469	0.014
	(mg)	2′-FL	21	2808.4	±	1157.22		2571.95	±	1256.49		2350.09	±	1298.22		2576.82	±	171.707		Time	0.084	0.062
		Time	41	2961.18	±	1278.36		2597.56	±	1149.71		2434.84	±	1071.7	†	2666.72	±	122.924		G x T	0.853	0.004
	Zinc	PLA	20	3.5335	±	2.38375		3.9775	±	3.80999		4.0935	±	2.55684		3.868	±	0.435		Group	0.912	0
	(mg)	2′-FL	21	4.231	±	3.53179		3.5114	±	2.52207		4.0643	±	4.50456		3.936	±	0.425		Time	0.897	0.003
		Time	41	3.8907	±	3.01005		3.7388	±	3.18295		4.0785	±	3.6402		3.902	±	0.304		G x T	0.721	0.008
	Data are expressed as means ± standard deviations or the placebo (PLA) and 2′- fucosyllactose (2′-FL) groups. Data were analyzed using a multivariate and univariate General Linear Model with repeated measures. P-levels, with partial ETA squared (ηₚ²), are listed for between-subject group (G) and univariate within-subject (Greenhouse-Geisser) time (T), and group x time (G x T) effects. Multivariat…

## Sheet: S5. Resting Energy Expenditure
	Table S5. Resting Energy Expenditure
				Weeks												Mean
	Variable	Group	N	0				6				12				(SEM)				Effect	p-Level	ηₚ²
	Resting Energy Expenditure	PLA	20	1721.48	±	317.175		1611.85	±	265.029	†	1650.25	±	301.882		1661.19	±	56.1983		Group	0.628393	0.0060653
	(kcals/day)	2′-FL	21	1687.39	±	241.389		1611.91	±	266.988	†	1569.35	±	271.415	†	1622.89	±	54.844		Time	0.00867324	0.126596
		Time	41	1704.02	±	277.879		1611.88	±	262.689	†	1608.81	±	286.002	†	1642.04	±	39.2623		G x T	0.431763	0.0200829
	Respiratory Quotient	PLA	20	0.8496	±	0.067189		0.81945	±	0.0574195	‡	0.8145	±	0.0418311	†	0.82785	±	0.00761641		Group	0.0712005	0.0810594
		2′-FL	21	0.835571	±	0.0529571		0.791619	±	0.0463966	†	0.797143	±	0.0430189	†	0.808111	±	0.00743285		Time	0.000783198	0.169697
		Time	41	0.842415	±	0.0599746		0.805195	±	0.0532988	†⁑	0.80561	±	0.0428211	†	0.817981	±	0.00532111	⁑	G x T	0.792199	0.00580397
	Percent Glucose Oxidation	PLA	20	51.2679	±	22.8221		40.9803	±	19.6499	‡	39.3871	±	14.4076	†	43.8784	±	2.61788		Group	0.0711317	0.0810973
	(%)	2′-FL	21	46.5797	±	18.126		31.3693	±	16.1866	†	33.3273	±	15.1007	†	37.0921	±	2.55479		Time	0.000800288	0.169086
		Time	41	48.8666	±	20.4281		36.0576	±	18.3865	†⁑	36.2833	±	14.9003	†	40.4853	±	1.82895	⁑	G x T	0.782994	0.0061097
	Percent Fat Oxidation	PLA	20	48.7321	±	22.8221		59.0197	±	19.6499	‡	60.6129	±	14.4076	†	56.1216	±	2.61788		Group	0.0711317	0.0810973
	(%)	2′-FL	21	53.4203	±	18.126		68.6307	±	16.1866	†	66.6727	±	15.1007	†	62.9079	±	2.55479		Time	0.000800288	0.169086
		Time	41	51.1334	±	20.4281		63.9424	±	18.3865	†⁑	63.7167	±	14.9003	†	59.5147	±	1.82895	⁑	G x T	0.782994	0.0061097
	Data are expressed as means ± standard deviations or the placebo (PLA) and 2′- fucosyllactose (2′-FL) groups. Data were analyzed using a multivariate and univariate General Linear Model with repeated measures. P-levels, with partial ETA squared (ηₚ²), are listed for between-subject group (G) and univariate within-subject (Greenhouse-Geisser) time (T), and group x time (G x T) effects. Multivariat…

## Sheet: S6. Body Composition
	Table S6. Body composition measures
				Weeks												Mean
	Variable	Group	N	0				6				12				(SEM)				Effect	p-Level	ηₚ²
	Weight	PLA	20	92.9629	±	16.9797		91.775	±	16.6831	†	90.5165	±	17.0966	†	91.7515	±	3.3809		Group	0.244677	0.0345394
	(kg)	2′-FL	21	87.3952	±	13.572		86.2952	±	13.2229	†	84.8238	±	13.2587	†	86.1714	±	3.29942		Time	3.77061e-06	0.324554
		Time	41	90.1112	±	15.3943		88.9683	±	15.077	†	87.6007	±	15.3308	†	88.9614	±	2.36202		G x T	0.935166	0.000870989
	Fat Mass	PLA	20	33.22	±	9.56		33	±	10.09		32.7	±	10.09		32.97	±	2		Group	0.226955	0.0372036
	(kg)	2′-FL	21	30.3292	±	8.58238		29.6126	±	8.22123		28.6869	±	7.93964	†	29.5429	±	1.95068		Time	0.0839445	0.0653751
		Time	41	31.7373	±	9.07606		31.2629	±	9.22367		30.6459	±	9.16675	‡	31.2572	±	1.39648		G x T	0.450611	0.0188317
	Lean Body Mass	PLA	20	53.3825	±	11.8582		52.6748	±	11.939		52.3995	±	11.9942	‡	52.8189	±	2.37138		Group	0.526317	0.0103733
	(kg)	2′-FL	21	50.7483	±	9.5188		50.834	±	9.26477		50.5187	±	9.14704		50.7004	±	2.31423		Time	0.165644	0.0458596
		Time	41	52.0333	±	10.6712		51.732	±	10.559		51.4362	±	10.5392		51.7596	±	1.65674		G x T	0.358325	0.0254512
	Percent Body Fat	PLA	20	37.45	±	7.54938		37.555	±	8.0137		37.48	±	7.87873		37.495	±	1.62165		Group	0.466471	0.0136789
	(%)	2′-FL	21	36.419	±	7.39315		35.8381	±	6.92961		35.2286	±	6.68903	‡	35.8286	±	1.58257		Time	0.367779	0.0245271
		Time	41	36.922	±	7.39414		36.6756	±	7.4343		36.3268	±	7.29075		36.6618	±	1.13294		G x T	0.336556	0.0269117
	Bone Mineral Content	PLA	20	1904.13	±	327.212		1897.49	±	345.015		1909.47	±	349.027		1903.7	±	73.2812		Group	0.756299	0.0024983
	(g)	2′-FL	21	1943.41	±	298.149		1943.23	±	328.374		1920.47	±	325.887	†	1935.7	±	71.5151		Time	0.54476	0.0154472
		Time	41	1924.25	±	309.352		1920.92	±	333.154		1915.1	±	333.162		1919.7	±	51.197		G x T	0.0770973	0.0636149
	Waist Circumference	PLA	20	104.636	±	11.5604		101.653	±	11.9099	†	99.7686	±	12.4069	†	102.019	±	2.63815		Group	0.192896	0.0430743
	(cm)	2′-FL	21	99.2075	±	12.4341		97.4216	±	12.1706	†	94.7766	±	11.9543	†	97.1352	±	2.57457		Time	5.51695e-08	0.360508
		Time	41	101.856	±	12.1791		99.4859	±	12.0841		97.2117	±	12.2863		99.5773	±	1.84311		G x T	0.678969	0.00947283
	Hip Circumference	PLA	20	116.452	±	10.0098		114.859	±	9.7536	†	112.838	±	10.2653	†	114.716	±	2.02936		Group	0.059625	0.0880164
	(cm)	2′-FL	21	111.026	±	9.02548		109.422	±	8.09715	†	107.197	±	7.96423	†	109.215	±	1.98045		Time	1.37759e-11	0.500053
		Time	41	113.673	±	9.79092	⁑	112.074	±	9.24873	⁑	109.949	±	9.48255	⁑	111.966	±	1.41779	⁑	G x T	0.949226	0.00105668
	Data are expressed as means ± standard deviations or the placebo (PLA) and 2′- fucosyllactose (2′-FL) groups. Data were analyzed using a multivariate and univariate General Linear Model with repeated measures. P-levels, with partial ETA squared (ηₚ²), are listed for between-subject group (G) and univariate within-subject (Greenhouse-Geisser) time (T), and group x time (G x T) effects. Multivariat…

## Sheet: S7. Aerobic Capacity
	Table S7. Aerobic Capacity measures.
				Weeks												Mean
	Variable	Group	N	0				6				12				(SEM)				Effect	p-Level	ηₚ²
	Peak Oxygen Uptake	PLA	20	2.551	±	0.732637		2.578	±	0.690611		2.5235	±	0.729349		2.55083	±	0.159329		Group	0.803291	0.00161015
	(L/min)	2′-FL	21	2.52857	±	0.692772		2.70429	±	0.772331	†	2.58714	±	0.728191		2.60667	±	0.15549		Time	0.0140089	0.104256
		Time	41	2.53951	±	0.703601		2.64268	±	0.727241	†	2.5561	±	0.720309		2.57875	±	0.111314		G x T	0.127224	0.0516234
	Peak Oxygen Uptake	PLA	20	27.215	±	5.43694		28.1	±	5.64157		27.83	±	6.36289		27.715	±	1.37153		Group	0.233665	0.0361671
	(ml/kg/min)	2′-FL	21	28.71	±	6.33		31.12	±	7.15	†	30.27	±	6.87	†	30.03	±	1.34		Time	0.00143838	0.158979
		Time	41	27.9829	±	5.88884		29.6463	±	6.5582	†	29.078	±	6.66061	†	28.8742	±	0.958203		G x T	0.21978	0.0382201
	Metabolic Equivalents	PLA	20	7.77	±	1.56377		8.025	±	1.61697		7.95	±	1.81905		7.915	±	0.392761		Group	0.234438	0.0360499
		2′-FL	21	8.2	±	1.81356		8.89048	±	2.04888	†	8.64286	±	1.96789	†	8.57778	±	0.383296		Time	0.00152844	0.157965
		Time	41	7.99024	±	1.6892		8.46829	±	1.87955	†	8.30488	±	1.90551	†	8.24639	±	0.274398		G x T	0.225398	0.0375866
	Time to Finish on Treadmill	PLA	20	538.95	±	112.294		513.15	±	88.3064	‡	510.05	±	100.133	†	520.717	±	22.4003		Group	0.146034	0.0534015
	(sec)	2′-FL	21	564.238	±	107.043		578	±	107.907		559.19	±	115.756		567.143	±	21.8605		Time	0.181782	0.0432879
		Time	41	551.902	±	109.007		546.366	±	102.971	⁎	535.22	±	109.913	‡	543.93	±	15.6497		G x T	0.106746	0.0571458
	Data are expressed as means ± standard deviations or the placebo (PLA) and 2′- fucosyllactose (2′-FL) groups. Data were analyzed using a multivariate and univariate General Linear Model with repeated measures. P-levels, with partial ETA squared (ηₚ²), are listed for between-subject group (G) and univariate within-subject (Greenhouse-Geisser) time (T), and group x time (G x T) effects. Multivariat…

## Sheet: S8. Complete Blood Counts
	Table S8. Complete blood count results.
				Weeks												Mean
	Variable	Group	N	0				6				12				(SEM)				Effect	p-Level	ηₚ²
	White Blood Cells	PLA	20	5.5685	±	1.01279		5.855	±	1.71969		5.95	±	1.76322		5.79117	±	0.302329		Group	0.952174	9.34225e-05
	(K/µL)	2′-FL	21	5.84524	±	1.63171		5.84762	±	1.41549		5.75714	±	1.56415		5.81667	±	0.295043		Time	0.69088	0.0090894
		Time	41	5.71024	±	1.35576		5.85122	±	1.55131		5.85122	±	1.64607		5.80392	±	0.211218		G x T	0.489795	0.0178338
	Red Blood Cells	PLA	20	5.0665	±	2.22838		4.5575	±	0.464099		4.619	±	0.422747		4.74767	±	0.159984		Group	0.611418	0.00668127
	(M/µL)	2′-FL	21	4.62619	±	0.509769		4.6119	±	0.461818		4.66143	±	0.543795		4.63317	±	0.156128		Time	0.311593	0.026452
		Time	41	4.84098	±	1.5932		4.58537	±	0.457936		4.64073	±	0.482915		4.69042	±	0.111771		G x T	0.300256	0.0276817
	Hemoglobin	PLA	20	13.845	±	1.30927		13.875	±	1.34238		14.07	±	1.22436		13.93	±	0.297097		Group	0.647265	0.00542282
	(g/dL)	2′-FL	21	14.1214	±	1.51398		14.0857	±	1.42874		14.1571	±	1.42358		14.1214	±	0.289937		Time	0.315108	0.0289052
		Time	41	13.9866	±	1.40708		13.9829	±	1.37403		14.1146	±	1.31426		14.0257	±	0.207564		G x T	0.611138	0.0117289
	Hematocrit	PLA	20	40.95	±	3.59744		40.91	±	3.45359		41.65	±	3.29936		41.17	±	0.794664		Group	0.68148	0.00436575
	(%)	2′-FL	21	41.497	±	3.96793		41.4857	±	3.71945		41.9048	±	4.09493		41.6292	±	0.775513		Time	0.0790474	0.0639548
		Time	41	41.2302	±	3.75448		41.2049	±	3.55914		41.7805	±	3.68397	‡	41.3996	±	0.555183		G x T	0.811359	0.00500052
	Mean Corpuscular Volume	PLA	20	89.445	±	3.51216		89.98	±	3.69845	‡	90.315	±	3.73776	†	89.9133	±	0.727823		Group	0.916659	0.000284357
	(fL)	2′-FL	21	89.8756	±	2.96932		90.0714	±	2.97761		90.1143	±	3.21796		90.0204	±	0.710283		Time	0.0558321	0.0744482
		Time	41	89.6656	±	3.21172		90.0268	±	3.30643	‡	90.2122	±	3.43862	†	89.9669	±	0.508485		G x T	0.369347	0.0246547
	Mean Corpuscular Hemoglobin	PLA	20	30.225	±	1.55525		30.52	±	1.86056		30.505	±	1.5042		30.4167	±	0.316823		Group	0.809669	0.0015055
	(pg)	2′-FL	21	30.5578	±	1.33792		30.5667	±	1.25512		30.4476	±	1.36624		30.524	±	0.309188		Time	0.47033	0.0190467
		Time	41	30.3954	±	1.43955		30.5439	±	1.55966		30.4756	±	1.41735		30.4703	±	0.221345		G x T	0.269707	0.0330352
	Mean Corpuscular Hemoglobin	PLA	20	33.795	±	0.877481		33.9	±	1.04479		33.76	±	0.765987		33.8183	±	0.152473		Group	0.688554	0.00416379
	Concentration (g/dL)	2′-FL	21	33.9988	±	0.867196		33.9286	±	0.704374		33.7857	±	0.691582		33.9044	±	0.148799		Time	0.488522	0.0179666
		Time	41	33.8994	±	0.867404		33.9146	±	0.87566		33.7732	±	0.719731		33.8613	±	0.106524		G x T	0.725243	0.00793731
	Red Blood Cell Distribution Width	PLA	20	12.745	±	0.46052		12.78	±	0.49375		12.69	±	0.590183		12.7383	±	0.126269		Group	0.708248	0.00363031
	(%)	2′-FL	21	12.725	±	0.594874		12.6571	±	0.686711		12.6333	±	0.778032		12.6718	±	0.123226		Time	0.467442	0.0180936
		Time	41	12.7348	±	0.527046		12.7171	±	0.596197		12.661	±	0.684791		12.7051	±	0.0882164		G x T	0.681088	0.00838237
	Neutrophils	PLA	20	59.69	±	7.3702		56.975	±	8.83384	‡	59.555	±	8.67237		58.74	±	1.55309		Group	0.158365	0.0503627
	(%)	2′-FL	21	56.4667	±	6.8704		55.5	±	8.40803		54.8905	±	9.17502		55.619	±	1.51566		Time	0.318194	0.0288483
		Time	41	58.039	±	7.21553		56.2195	±	8.54237		57.1659	±	9.13166		57.1795	±	1.08505		G x T	0.419542	0.0218389
	Lymphocytes	PLA	20	28.41	±	6.19812		30.795	±	8.18924	‡	28.955	±	6.11387		29.3867	±	1.34611		Group	0.0274821	0.118573
	(%)	2′-FL	21	32.856	±	5.54712		33.6048	±	7.2234		34.6238	±	9.01903		33.6948	±	1.31367		Time	0.304562	0.0298217
		Time	41	30.6872	±	6.22056	⁎	32.2341	±	7.74376	‡	31.8585	±	8.16434	⁎	31.5408	±	0.940441	⁎	G x T	0.390001	0.0233929
	Monocytes	PLA	20	7.72	±	1.81154		7.565	±	1.83655		7.415	±	2.2222		7.56667	±	0.420577		Group	0.52843	0.0102683
	(%)	2′-FL	21	7.12619	±	1.83777		7.37143	±	2.16475		7.08095	±	2.19445		7.19286	±	0.410441		Time	0.508894	0.0170525
		Time	41	7.41585	±	1.82697		7.46585	±	1.98867		7.2439	±	2.18678		7.37976	±	0.293831		G x T	0.596216	0.0130407
	Eosinophils	PLA	20	3.125	±	2.42093		3.635	±	2.56705	‡	3.06	±	2.63327		3.27333	±	0.419949		Group	0.113538	0.0629661
	(%)	2′-FL	21	2.3131	±	1.13715		2.20952	±	1.42545		2.44762	±	1.49854		2.32341	±	0.409829		Time	0.568885	0.0142339
		Time	41	2.70915	±	1.89718		2.90488	±	2.1602	⁎	2.74634	±	2.12428		2.79837	±	0.293393		G x T	0.125453	0.0520167
	Basophils	PLA	20	0.735	±	0.366024		0.795	±	0.428553		0.745	±	0.359056		0.758333	±	0.0772277		Group	0.862294	0.000781099
	(%)	2′-FL	21	0.713714	±	0.445455		0.780952	±	0.366905		0.72381	±	0.361808		0.739492	±	0.0753665		Time	0.370509	0.0245578
		Time	41	0.724098	±	0.403693		0.787805	±	0.393189		0.734146	±	0.356097		0.748913	±	0.0539542		G x T	0.993338	9.27388e-05
	Platelets	PLA	20	262.4	±	72.7428		260.15	±	73.0034		259.8	±	61.4317		260.783	±	14.5645		Group	0.884267	0.000550154
	(K/µL)	2′-FL	21	253.881	±	64.007		253.762	±	61.1113		265.762	±	72.3698	‡	257.802	±	14.2135		Time	0.455578	0.0197705
		Time	41	258.037	±	67.6794		256.878	±	66.4023		262.854	±	66.4859		259.292	±	10.1753		G x T	0.286626	0.0314955
	Data are expressed as means ± standard deviations or the placebo (PLA) and 2′- fucosyllactose (2′-FL) groups. Data were analyzed using a multivariate and univariate General Linear Model with repeated measures. P-levels, with partial ETA squared (ηₚ²), are listed for between-subject group (G) and univariate within-subject (Greenhouse-Geisser) time (T), and group x time (G x T) effects. Multivariat…

[truncated: 12 more sheets: S9. Serum blood lipid results, S10. Serum renal function, S11. Serum live function marker, S12. Insulin sensitivity marker, S13. Inflammatory cytokines, S14. Platelet Aggregation, S15. Fecal Zonulin Intestinal P, S16. Serum 2'-FL, S17. Fecal Metabolome Metabolit, S18. SF-36 Qaulity of Life, S19. Resting hemodynamics, S20. Frequency and severity of ]
